# Supplementary material for: Natalizumab Induces Changes of Cerebrospinal Fluid Measures in Multiple Sclerosis
Source: Diagnostics (Basel). 2021 Nov 29;11(12):2230. doi: 10.3390/diagnostics11122230 (PMC8699923; doi:10.3390/diagnostics11122230)
Supplement: Supplementary file 1 [file diagnostics-11-02230-s001.zip]

Archive with 1 entries (1 files):
- diagnostics-1458374-supplementary.pdf
